# Supplementary material for: Yellow Teas Protect against DSS-Induced Ulcerative Colitis by Inhibiting TLR4/NF-κB/NLRP3 Inflammasome in Mice
Source: Foods. 2024 Sep 7;13(17):2843. doi: 10.3390/foods13172843 (PMC11395497; doi:10.3390/foods13172843)
Supplement: Supplementary file 1 [file foods-13-02843-s001.zip]

Archive with 3 entries (3 files):
- Table S1. DAI scoring standard.xlsx
- Table S2. Histological scoring criteria for colon sections.xlsx
- Table S3. The primers used for qRT-PCR analysis.xlsx
