# Supplementary material for: Yellow Teas Protect against DSS-Induced Ulcerative Colitis by Inhibiting TLR4/NF-κB/NLRP3 Inflammasome in Mice
Source: Foods. 2024 Sep 7;13(17):2843. doi: 10.3390/foods13172843 (PMC11395497; doi:10.3390/foods13172843)
Supplement: Supplementary file 1 [file foods-13-02843-s001.zip › Table S1. DAI scoring standard.xlsx]

## Sheet: Sheet1
Table S1. DAI scoring standard
Score	Weight loss (%)	Stool consistency	Gross bleeding
0	None	Normal	None
1	1-5	Loose stools
2	5-10
3	10-20	Diarrhea	Gross blood
4	>20
