# Supplementary material for: Yellow Teas Protect against DSS-Induced Ulcerative Colitis by Inhibiting TLR4/NF-κB/NLRP3 Inflammasome in Mice
Source: Foods. 2024 Sep 7;13(17):2843. doi: 10.3390/foods13172843 (PMC11395497; doi:10.3390/foods13172843)
Supplement: Supplementary file 1 [file foods-13-02843-s001.zip › Table S2. Histological scoring criteria for colon sections.xlsx]

## Sheet: Sheet1
Table 3. Histological scoring criteria for colon sections
Score	Inflammation severity	Inflammation extent	Crypt damage
0	None	None	None
1	Slight	Mucosal	Damage to the basal third of the crypt
2	Moderate	Submucosal	Damage to the basal two-thirds of the crypt
3	Severe	Transmural	Only surface epithelium intact
4			Loss of entire crypt and epithelium
