# Supplementary material for: Yellow Teas Protect against DSS-Induced Ulcerative Colitis by Inhibiting TLR4/NF-κB/NLRP3 Inflammasome in Mice
Source: Foods. 2024 Sep 7;13(17):2843. doi: 10.3390/foods13172843 (PMC11395497; doi:10.3390/foods13172843)
Supplement: Supplementary file 1 [file foods-13-02843-s001.zip › Table S3. The primers used for qRT-PCR analysis.xlsx]

## Sheet: Sheet1
Table S3. The primers used for qRT-PCR analysis
Gene	Forward(5’-3’)	Reverse(5’-3’)
18SRNA	AGA AAC GGC CAC ATC CAA	GGG TCG GGA GTG GGT AAT TT
IL-1β	TCG CTC AGG GTC ACA AGA	CAT CAG AGG CAA GGA GGA AAA C
TNF-α	GGC TGC CCC GAC TAC GT	ACT TTC TCC TGG TAT GAG ATA GCA AAT
IL-6	CTG CAA GAG ACT TCC ATC CAG TT	AGG GAA GGC CGT GGT TGT
IL-17	TCA GCG TGT CCA AAC ACT GAG	CGC CAA GGG AGT TAA AGA CTT
IL-18	GAC TCT TGC GTC AAC TTC AAG G	CAG GCT GTC TTT TGT CAA CGA
IL-10	CTT ACT GAC TGG CAT GAG GAT CA	GCA GCT CTA GGA GCA TGT GG
MCP-1	CTT CCT CCA CCA CCA TGC A	CCA GCC GGC AAC TGT GA
TLR4	AGC TCC TGA CCT TGG TCT TG	CGCAGGGGAACTCAATGAGG
NLRP3	ATT ACC CGC CCG AGA AAG G	CATGAGTGTGGCTAGATCCAAG
